# Supplementary material for: Effects of Litter Size and Parity on Farrowing Duration of Landrace × Yorkshire Sows
Source: Animals (Basel). 2021 Dec 31;12(1):94. doi: 10.3390/ani12010094 (PMC8749871; doi:10.3390/ani12010094)
Supplement: Supplementary file 1 [file animals-12-00094-s001.zip]

Archive with 1 entries (1 files):
- animals-1457212-supplementary.pdf
